# Supplementary material for: Biochemical and Genomic Characterization of Two New Strains of Lacticaseibacillus paracasei Isolated from the Traditional Corn-Based Beverage of South Africa, Mahewu, and Their Comparison with Strains Isolated from Kefir Grains
Source: Foods. 2023 Jan 3;12(1):223. doi: 10.3390/foods12010223 (PMC9818903; doi:10.3390/foods12010223)
Supplement: Supplementary file 1 [file foods-12-00223-s001.zip]

Archive with 1 entries (1 files):
- foods-2072566-supplementary.xlsx
